# Supplementary material for: Assessment of the Living Conditions in Polish and German Transborder Regions in the Context of Strengthening Territorial Cohesion in the European Union: Competitiveness or Complementation?
Source: Soc Indic Res. 2022 Feb 10;163(1):29–59. doi: 10.1007/s11205-022-02889-7 (PMC8831009; doi:10.1007/s11205-022-02889-7)
Supplement: Supplementary file 1 — Supplementary file1 (XLSX 34 kb) [file 11205_2022_2889_MOESM1_ESM.xlsx]

## Sheet: 2004
NUTS 2	LAU 1	registered unemployment rate	vehicles per 1000 inhabitants	number presons per room	population per 1 hospital bed	number of primary schools per 100 km2	population using sewage treatment plants in % of the total population	the share of forests in the total area (%)	fatalities in car accidents per 100 thousand population	net migration per 1000 population
	YEAR	2004	2009	2004	2005/2004	2004	2004	2004	2011	2004
LUBUSKIE	Powiat gorzowski	26	465.964	1.25408	381.877	2.39077	47.11	43.8844	18.84	8.6
LUBUSKIE	Powiat krośnieński	36.9	481.178	1.22831	365.523	1.94245	54.82	59.6838	22.79	-3.1
LUBUSKIE	Powiat międzyrzecki	27	475.657	1.23242	275.481	1.51297	63.78	52.2905	35.65	-2.2
LUBUSKIE	Powiat nowosolski	36.7	390.666	1.19293	213.307	3.37224	50.5	37.9381	11.36	-1.8
LUBUSKIE	Powiat słubicki	26.4	435.589	1.20105	410.623	2	65.37	46.5644	4.21	-0.1
LUBUSKIE	Powiat strzelecko-drezdenecki	35	515.174	1.21118	408.634	2.00321	52.56	49.4334	5.92	-1.2
LUBUSKIE	Powiat sulęciński	25.3	457.455	1.25106	97.6061	1.18946	62.1	55.2088	16.68	-1.8
LUBUSKIE	Powiat świebodziński	18.8	435.044	1.17903	208.985	2.66525	65.07	41.7703	36.97	-2.4
LUBUSKIE	Powiat zielonogórski	27	461.599	1.22268	442.782	2.67346	37.98	49.5364	12.84	6.2
LUBUSKIE	Powiat żagański	34.3	433.026	1.24445	367.96	3.09461	42.53	46.0005	2.42	-1.8
LUBUSKIE	Powiat żarski	31.2	477.014	1.24935	500.157	2.72597	46.09	53.0733	9.02	-1.1
LUBUSKIE	Powiat wschowski	24.1	438.663	1.16513	382.137	2.72436	47.69	38.6674	12.7	1
ZACHODNIOPOMORSKIE	Powiat białogardzki	39	383.643	1.19244	246.291	1.53846	76.89	39.2899	2.02	-1.4
ZACHODNIOPOMORSKIE	Powiat choszczeński	36.8	418.348	1.1708	150.147	1.65663	67.23	37.9317	5.94	-4.2
ZACHODNIOPOMORSKIE	Powiat drawski	40.4	410.333	1.19566	375.781	1.35977	67.04	45.0301	20.38	-4.8
ZACHODNIOPOMORSKIE	Powiat goleniowski	29.2	444.012	1.1894	331.578	1.91713	68.27	36.6073	22.01	2.3
ZACHODNIOPOMORSKIE	Powiat gryficki	36.9	410.661	1.22806	133.684	2.25933	69.27	20.0775	8.07	-3.6
ZACHODNIOPOMORSKIE	Powiat gryfiński	32.9	451.02	1.15835	963.012	2.08556	63.54	33.5819	9.49	-2
ZACHODNIOPOMORSKIE	Powiat kamieński	34.8	429.609	1.3535	574.506	2.18471	67.44	27.0591	14.45	-1.3
ZACHODNIOPOMORSKIE	Powiat kołobrzeski	21.1	398.119	1.36201	191.005	3.30579	88.24	20.9801	20.15	0.9
ZACHODNIOPOMORSKIE	Powiat koszaliński	38.7	415.502	1.19954	963.012	2.15698	48.49	41.7424	12.22	4.6
ZACHODNIOPOMORSKIE	Powiat myśliborski	29.6	447.849	1.20833	253.902	1.86283	65.84	41.348	16.15	-3.1
ZACHODNIOPOMORSKIE	Powiat policki	23.3	402.015	1.23389	396.637	3.46386	80.66	33.7477	6.97	18.9
ZACHODNIOPOMORSKIE	Powiat pyrzycki	36	441.172	1.12214	338.992	2.06612	72.66	6.23118	19.6	-2.4
ZACHODNIOPOMORSKIE	Powiat sławieński	36.7	388.827	1.22034	327.994	2.58621	71.98	28.0542	20.63	-1.8
ZACHODNIOPOMORSKIE	Powiat stargardzki	32.5	391.654	1.1536	367.569	2.36998	75.8	23.395	11.58	-1.2
ZACHODNIOPOMORSKIE	Powiat szczecinecki	36.7	329.864	1.25751	446.948	1.81303	72.88	43.6593	7.54	-2.2
ZACHODNIOPOMORSKIE	Powiat świdwiński	40.7	398.081	1.19489	395.581	1.82983	66.4	34.6826	16.23	-4.5
ZACHODNIOPOMORSKIE	Powiat wałecki	33.4	412.049	1.20529	372.646	1.27298	72.23	54.1901	16.35	-6
ZACHODNIOPOMORSKIE	Powiat łobeski	42.7	420.04	1.20398	709.815	1.50094	49.26	30.9177	5.2	-1.8
DOLNOŚLĄSKIE	Powiat bolesławiecki	25.3	309.34	1.29461	396.314	2.99309	69.67	58.3803	11.05	-0.7
DOLNOŚLĄSKIE	Powiat dzierżoniowski	31.7	388.311	1.22585	339.72	6.05428	81.57	20.5615	18.87	-1.93
DOLNOŚLĄSKIE	Powiat głogowski	23.7	400.082	1.19806	309.671	4.96614	87.28	19.1834	4.43	-4.06
DOLNOŚLĄSKIE	Powiat górowski	32.7	501.28	1.19761	305.525	2.16802	38.92	27.6498	5.43	-2.4
DOLNOŚLĄSKIE	Powiat jaworski	30.7	438.01	1.2325	518.257	3.44234	69.22	21.2291	5.7	-2.21
DOLNOŚLĄSKIE	Powiat jeleniogórski	27.1	406.075	1.34072	77.5358	4.4586	51.56	47.6292	1.54	2.13
DOLNOŚLĄSKIE	Powiat kamiennogórski	29.3	362.166	1.13008	101.29	3.0303	75.01	37.1072	6.54	-2.94
DOLNOŚLĄSKIE	Powiat kłodzki	32.9	438.606	1.25171	199.756	4.01704	60.63	42.3384	10.16	-2.25
DOLNOŚLĄSKIE	Powiat legnicki	30.5	411.187	1.27039	963.012	3.08725	62.87	15.1375	16.48	2.45
DOLNOŚLĄSKIE	Powiat lubański	31	444.771	1.2964	194.956	5.60748	63.34	22.7762	8.8	-3.03
DOLNOŚLĄSKIE	Powiat lubiński	17.6	393.534	1.22157	169.395	3.65169	93.86	29.9954	14.97	-4.42
DOLNOŚLĄSKIE	Powiat lwówecki	33.7	399.373	1.31965	177.623	2.95775	50.07	33.235	6.25	1.03
DOLNOŚLĄSKIE	Powiat milicki	24.6	486.284	1.14554	196.229	1.95804	44.52	39.9174	2.66	-2.17
DOLNOŚLĄSKIE	Powiat oleśnicki	24	440.714	1.15296	301.845	3.90476	61.53	30.7325	15.17	-1.06
DOLNOŚLĄSKIE	Powiat oławski	23.8	472.532	1.17485	294.909	5.72519	67.06	19.3924	12.02	0.61
DOLNOŚLĄSKIE	Powiat polkowicki	15.6	378.631	1.19917	963.012	2.05128	76.89	34.3	15.87	-2.72
DOLNOŚLĄSKIE	Powiat strzeliński	31.4	516.764	1.20678	422.943	3.21543	35.97	8.61793	17.9	-1.95
DOLNOŚLĄSKIE	Powiat średzki	22.5	478.142	1.21216	334.197	2.84091	40.28	12.3665	13.55	4.38
DOLNOŚLĄSKIE	Powiat świdnicki	26.2	417.429	1.21299	364.753	7.13324	62.53	13.4542	8.63	-2.38
DOLNOŚLĄSKIE	Powiat trzebnicki	26.8	483.162	1.21174	152.316	3.31384	38.68	25.3494	13.46	4.69
DOLNOŚLĄSKIE	Powiat wałbrzyski	29.1	373.656	1.19838	224.139	8.75486	86.23	38.921	2.79	-3.58
DOLNOŚLĄSKIE	Powiat wołowski	23.2	465.592	1.24086	303.287	2.96296	24.4	33.6277	16.72	0
DOLNOŚLĄSKIE	Powiat wrocławski	19.2	496.826	1.28879	963.012	4.56989	30.61	10.701	18.32	15.23
DOLNOŚLĄSKIE	Powiat ząbkowicki	29.9	448.866	1.24071	776.3	3.36658	53.65	19.4394	13.06	-1.74
DOLNOŚLĄSKIE	Powiat zgorzelecki	24.5	393.498	1.29779	184.13	2.98329	72.53	46.4871	7.42	-2.25
DOLNOŚLĄSKIE	Powiat złotoryjski	34.9	408.895	1.23014	176.985	4	60.7	19.6597	6.57	-1.41
BRANDERBURGIA	Barnim, Landkreis	18	515.279	1.97438	182.808	1.73993	80.8821	46.4984	7.55094	13.2264
BRANDERBURGIA	Dahme-Spreewald, Landkreis	14.9	540.957	1.90019	145.468	1.2826	78.6089	45.0023	12.4874	8.67979
BRANDERBURGIA	Elbe-Elster, Landkreis	22.7	556.53	2.1702	209.529	1.48201	75.8515	35.6338	4.53766	-7.53783
BRANDERBURGIA	Havelland, Landkreis	18.8	510.311	1.93332	266.052	1.57256	76.6034	25.5051	10.4948	6.43972
BRANDERBURGIA	Märkisch-Oderland, Landkreis	19.7	530.584	2.02185	261.759	1.55066	83.9833	22.5509	5.33692	5.28285
BRANDERBURGIA	Oberhavel, Landkreis	17.9	513.655	1.97331	228.744	2.00486	94.476	39.5831	8.46592	9.90682
BRANDERBURGIA	Oberspreewald-Lausitz, Landkreis	24.9	532.311	2.1233	250.514	1.89048	66.1906	36.1765	11.8701	-11.0353
BRANDERBURGIA	Oder-Spree, Landkreis	18.5	532.957	2.02021	167.394	1.3377	89.7813	47.5206	8.41859	-2.53124
BRANDERBURGIA	Ostprignitz-Ruppin, Landkreis	20.6	533.191	2.01119	100.178	0.996337	80.2715	33.9054	7.98069	-6.78648
BRANDERBURGIA	Potsdam-Mittelmark, Landkreis	12.9	541.145	1.92652	330.016	1.55338	81.5541	40.2982	11.3403	8.33045
BRANDERBURGIA	Prignitz, Landkreis	21.5	533.363	2.26086	263.32	0.894842	75.999	22.7017	6.22851	-9.94521
BRANDERBURGIA	Spree-Neiße, Landkreis	21.3	559.197	2.09787	231.284	1.75983	72.1383	44.8143	8.16167	-8.18849
BRANDERBURGIA	Teltow-Fläming, Landkreis	15	540.659	2.04087	290.811	1.3862	79.9994	41.2528	8.79093	4.51053
BRANDERBURGIA	Uckermark, Landkreis	25.4	512.024	2.03544	130.734	1.11182	76.7847	22.2777	6.41632	-10.3002
MEKLEMBURGIA	Mecklenburgische Seenplatte, Landkreis	23.95	507.74	2.0342	149.515	1.20483	84.6811	23.1916	7.10707	-9.7
MEKLEMBURGIA	Rostock, Landkreis	20.25	525.208	2.00942	305.778	1.52053	79.0385	16.1987	11.291	-2.8
MEKLEMBURGIA	Vorpommern-Rügen, Landkreis	22.9333	486.279	2.1127	211.998	1.88406	86.379	17.7749	8.42527	-6.5
MEKLEMBURGIA	Nordwestmecklenburg, Landkreis	16.7	503.458	3.99076	271.825	1.84194	88.4263	12.6938	5.74584	-0.5
MEKLEMBURGIA	Vorpommern-Greifswald, Landkreis	24.4333	393.179	2.10546	106.696	1.39453	86.0446	23.6478	10.5293	-7.36025
MEKLEMBURGIA	Ludwigslust-Parchim, Landkreis	15.4	546.315	1.97036	245.941	1.17901	68.3347	27.1858	19.1256	-9
SACHSEN	Bautzen, Landkreis	20.4333	551.004	3.32253	167.961	3.3046	75.3045	34.2263	5.71113	-6.6832
SACHSEN	Görlitz, Landkreis	23.5	515.747	3.14705	131.425	2.99142	85.788	35.4549	5.19197	-7.94936
SACHSEN	Meißen, Landkreis	17.7	512.47	3.10486	169.55	3.443	81.7959	12.8996	4.0477	-2.46123
SACHSEN	Sächsische Schweiz-Osterzgebirge, Landkreis	15.85	531.12	3.7625	194.655	3.38655	82.3074	35.5682	4.86188	-3.79433
	srednia	26.8156	456.728	1.55653	325.24	2.64316	67.1316	33.0416	11.2357	-1.03346
	min	12.9	309.34	1.12214	77.5358	0.894842	24.4	6.23118	1.54	-11.0353
	max	42.7	559.197	3.99076	963.012	8.75486	94.476	59.6838	36.97	18.9

## Sheet: 2019
NUTS 2	LAU 1	registered unemployment rate	vehicles per 1000 inhabitants	number presons per room	population per 1 hospital bed	number of primary schools per 100 km2	population using sewage treatment plants in % of the total population	the share of forests in the total area (%)	fatalities in car accidents per 100 thousand population	net migration per 1000 population
	YEAR	2019	2019	2019	2017	2019	2019	2019	2018	2018
LUBUSKIE	Powiat gorzowski	3.5	715.908	1.45739	452.139	2.47117	63.8	44.5504	7	3.71
LUBUSKIE	Powiat krośnieński	7.8	748.509	1.44954	1290.98	2.01294	64.7	60.1555	10.83	-3.3
LUBUSKIE	Powiat międzyrzecki	9.4	685.469	1.4391	237.751	1.36888	74.2	52.6906	8.61	-3.46
LUBUSKIE	Powiat nowosolski	6.2	603.707	1.38332	174.596	3.11284	70.2	39.2479	6.92	-2.31
LUBUSKIE	Powiat słubicki	2.4	669.991	1.43118	309.658	1.9019	74.7	47.1113	14.88	-0.83
LUBUSKIE	Powiat strzelecko-drezdenecki	9.8	755.678	1.41927	350.007	1.92308	63.2	50.2075	12.12	-5.13
LUBUSKIE	Powiat sulęciński	5.7	730.628	1.47305	87.7196	1.10357	75.6	55.4325	17.01	-1.62
LUBUSKIE	Powiat świebodziński	3.5	673.956	1.42821	264.599	2.2412	91.7	42.1871	10.72	-2.61
LUBUSKIE	Powiat zielonogórski	5.9	780.926	1.43697	318.81	2.59259	70.6	49.2634	10.58	0.86
LUBUSKIE	Powiat żagański	8.8	696.554	1.43982	541.311	2.73852	73.4	46.796	8.77	-3.31
LUBUSKIE	Powiat żarski	5.3	733.412	1.42737	269.301	2.94329	69	53.8852	11.32	-3.61
LUBUSKIE	Powiat wschowski	7.8	643.532	1.38732	496.152	2.88462	62.8	39.3094	7.66	-3.81
ZACHODNIOPOMORSKIE	Powiat białogardzki	17	579.289	1.3618	282.594	2.13018	87.6	41.5862	12.52	-2.38
ZACHODNIOPOMORSKIE	Powiat choszczeński	16.1	626.454	1.34177	126.372	1.35542	84.5	38.4736	4.11	-4.97
ZACHODNIOPOMORSKIE	Powiat drawski	11.6	601.21	1.38483	202.558	1.13379	80.8	47.1237	10.43	-3.98
ZACHODNIOPOMORSKIE	Powiat goleniowski	5.2	674.804	1.36818	349.86	2.04208	75.4	37.0643	16.96	0.16
ZACHODNIOPOMORSKIE	Powiat gryficki	8.3	636.528	1.41397	186.193	2.35064	76.9	20.5748	11.53	-3.57
ZACHODNIOPOMORSKIE	Powiat gryfiński	7.6	692.729	1.32795	1024.09	1.87166	72	34.0467	8.46	-2.93
ZACHODNIOPOMORSKIE	Powiat kamieński	14.8	661.929	1.81336	569.651	1.88679	68.6	27.866	12.71	-0.68
ZACHODNIOPOMORSKIE	Powiat kołobrzeski	1.3	590.335	1.84164	192.726	3.31034	93.6	21.4628	16.34	1.7
ZACHODNIOPOMORSKIE	Powiat koszaliński	11.5	620.126	1.56965	329	1.99637	66.1	43.0341	9.06	2.88
ZACHODNIOPOMORSKIE	Powiat myśliborski	6.8	692.922	1.36947	289.774	2.45347	79.7	42.0854	10.53	-2.77
ZACHODNIOPOMORSKIE	Powiat policki	3.8	574.493	1.62635	492.66	3.7594	83.4	34.3592	2.54	11.65
ZACHODNIOPOMORSKIE	Powiat pyrzycki	10.5	690.233	1.29167	458.31	2.47934	68.2	6.4873	7.54	-4.02
ZACHODNIOPOMORSKIE	Powiat sławieński	13.9	643.353	1.44312	383.541	2.39693	66.8	28.5194	17.69	-5.32
ZACHODNIOPOMORSKIE	Powiat stargardzki	7.5	607.267	1.33249	402.99	2.63158	80.7	24.709	7.5	-0.39
ZACHODNIOPOMORSKIE	Powiat szczecinecki	14.6	495.466	1.38658	325.967	1.52888	86.4	45.4974	7.68	-2.13
ZACHODNIOPOMORSKIE	Powiat świdwiński	12.4	615.059	1.36641	458.106	1.73833	82.6	35.944	2.3	-4.97
ZACHODNIOPOMORSKIE	Powiat wałecki	8.7	562.002	1.38804	176.19	1.34276	78.6	55.0282	7.47	-3.66
ZACHODNIOPOMORSKIE	Powiat łobeski	19	634.047	1.33467	329	1.22066	63.2	31.872	13.42	-5.37
DOLNOŚLĄSKIE	Powiat bolesławiecki	3.8	578.871	1.47751	521.231	2.76074	88.7	58.9641	7.76	1.2
DOLNOŚLĄSKIE	Powiat dzierżoniowski	5.2	585.549	1.38575	507.846	6.26305	85.5	20.6308	6.88	-1.23
DOLNOŚLĄSKIE	Powiat głogowski	7.1	558.383	1.40886	468.401	6.09481	88.9	21.9487	5.57	-2.79
DOLNOŚLĄSKIE	Powiat górowski	14.2	717.063	1.38758	422.298	1.89702	45.8	28.5956	2.3	-7.33
DOLNOŚLĄSKIE	Powiat jaworski	10.6	702.41	1.42603	503.6	3.43643	84.2	21.82	7.88	-4.39
DOLNOŚLĄSKIE	Powiat jeleniogórski	8.2	632.7	1.64072	83.5651	4.14673	78.3	48.0843	6.25	0.75
DOLNOŚLĄSKIE	Powiat kamiennogórski	5.8	573.973	1.34619	111.109	2.77778	75.6	37.7636	6.85	-3.38
DOLNOŚLĄSKIE	Powiat kłodzki	11.1	674.023	1.47295	150.389	3.59318	72.7	43.0114	11.26	-1.83
DOLNOŚLĄSKIE	Powiat legnicki	8.1	659.337	1.47225	503.6	2.95699	78.9	15.5954	10.87	2.01
DOLNOŚLĄSKIE	Powiat lubański	6.9	681.904	1.50123	190.28	4.6729	68	23.5924	3.65	-1.41
DOLNOŚLĄSKIE	Powiat lubiński	4.1	625.002	1.47214	141.195	3.51124	92.5	31.2425	14.11	-0.7
DOLNOŚLĄSKIE	Powiat lwówecki	11.2	700.076	1.48832	118.568	3.09859	60.4	33.9049	10.82	-1.51
DOLNOŚLĄSKIE	Powiat milicki	6.4	722.857	1.36387	101.992	2.23776	67	40.5383	8.09	-0.84
DOLNOŚLĄSKIE	Powiat oleśnicki	5.2	646.207	1.40804	447.31	3.52717	66.6	31.3155	2.8	1.07
DOLNOŚLĄSKIE	Powiat oławski	4.4	672.347	1.51703	280.238	4.96183	83.7	19.5372	10.46	0.77
DOLNOŚLĄSKIE	Powiat polkowicki	4.4	583.509	1.3948	503.6	2.31065	84.7	36.116	9.53	0.03
DOLNOŚLĄSKIE	Powiat strzeliński	9.7	769.084	1.4496	363.686	3.05466	56.3	8.78681	6.83	-1.96
DOLNOŚLĄSKIE	Powiat średzki	4.8	712.958	1.5129	3357.62	2.13068	83.3	12.7493	25.94	10.77
DOLNOŚLĄSKIE	Powiat świdnicki	5.6	614.29	1.41948	322.591	6.74764	80.2	13.7295	6.97	-1.67
DOLNOŚLĄSKIE	Powiat trzebnicki	5.1	695.987	1.42429	192.034	3.02439	46.5	26.0374	13	4.74
DOLNOŚLĄSKIE	Powiat wałbrzyski	12.8	550.1	1.36626	194.4	4.4186	70.1	39.2	2.4	-2
DOLNOŚLĄSKIE	Powiat wołowski	10.6	692.042	1.45162	322.767	2.81481	72.9	34.7311	10.62	-0.36
DOLNOŚLĄSKIE	Powiat wrocławski	1.6	663.56	1.81017	3533.43	4.65116	65.6	10.6686	11.83	28.12
DOLNOŚLĄSKIE	Powiat ząbkowicki	9.4	711.151	1.44625	776.576	2.49377	57.2	20.08	6.09	-2.68
DOLNOŚLĄSKIE	Powiat zgorzelecki	4.9	641.768	1.49599	156.449	3.4565	76.1	47.7516	12.19	-2.73
DOLNOŚLĄSKIE	Powiat złotoryjski	13.1	673.258	1.44063	329.299	3.47222	67.6	20.087	2.27	-3.09
BRANDERBURGIA	Barnim, Landkreis	9.99088	560.968	2.05484	155.54	2.16264	87.3425	45.7863	4.92449	14.6422
BRANDERBURGIA	Dahme-Spreewald, Landkreis	5.37646	596.074	2.06831	167.559	1.40691	86.0041	45.2906	9.4637	14.1837
BRANDERBURGIA	Elbe-Elster, Landkreis	9.68891	623.567	2.29201	220.727	1.42137	87.0425	35.7597	7.79438	0.954812
BRANDERBURGIA	Havelland, Landkreis	10.0382	565.713	2.07501	335.911	1.62103	88.9635	25.3639	6.79394	12.1797
BRANDERBURGIA	Märkisch-Oderland, Landkreis	10.8726	588.288	2.13216	291.784	1.80668	87.3733	23.8686	7.20431	12.1599
BRANDERBURGIA	Oberhavel, Landkreis	9.64828	565.764	2.04201	188.111	2.21217	92.3588	40.0658	7.10063	10.4947
BRANDERBURGIA	Oberspreewald-Lausitz, Landkreis	10.5516	599.354	2.26043	215.353	1.96224	80.7671	37.3873	5.43104	3.29483
BRANDERBURGIA	Oder-Spree, Landkreis	10.1921	593.676	2.16372	129.933	1.63953	90.8543	48.0762	4.47783	7.72985
BRANDERBURGIA	Ostprignitz-Ruppin, Landkreis	8.95958	584.093	2.16747	86.6066	0.949904	86.453	32.5878	5.04653	4.14825
BRANDERBURGIA	Potsdam-Mittelmark, Landkreis	7.53913	583.277	2.04307	305.789	1.69752	88.7964	40.7606	6.98766	10.7284
BRANDERBURGIA	Prignitz, Landkreis	10.553	593.148	2.38853	211.348	0.935213	73.3145	22.851	3.92116	-0.196058
BRANDERBURGIA	Spree-Neiße, Landkreis	10.3733	620.208	2.21514	229.317	1.44843	79.9323	45.1633	6.99123	-0.865165
BRANDERBURGIA	Teltow-Fläming, Landkreis	6.18903	595.387	2.13645	334.584	1.47322	89.6541	41.3293	5.34772	12.1928
BRANDERBURGIA	Uckermark, Landkreis	16.7288	572.045	2.06895	163.546	1.10501	75.5734	24.4553	8.36456	2.29189
MEKLEMBURGIA	Mecklenburgische Seenplatte, Landkreis	12.1556	555.221	2.2	157.43	0.982599	87.4605	24.6487	6.19977	1.36997
MEKLEMBURGIA	Rostock, Landkreis	8.26019	574.553	2.2	274.029	1.3406	85.9856	16.9939	4.17064	6.90335
MEKLEMBURGIA	Vorpommern-Rügen, Landkreis	12.0747	539.746	2.2	197.959	1.52437	88.8452	18.4434	8.45564	6.27548
MEKLEMBURGIA	Nordwestmecklenburg, Landkreis	9.95454	565.534	2	264.298	1.64542	90.6662	13.4783	5.72075	4.10262
MEKLEMBURGIA	Vorpommern-Greifswald, Landkreis	11.9945	528.306	2.1	106	1.26724	88.5825	21.9735	4.66847	5.55563
MEKLEMBURGIA	Ludwigslust-Parchim, Landkreis	9.13343	598.53	2.2	221.477	1.02795	79.056	28.2272	8.49943	4.93843
SACHSEN	Bautzen, Landkreis	6.92592	599.54	2.17124	176.78	3.17248	85.5163	34.9182	7.33925	1.0569
SACHSEN	Görlitz, Landkreis	11.2014	565.48	2.35478	140.129	2.79433	92.7353	35.7859	5.93531	2.84432
SACHSEN	Meißen, Landkreis	7.40167	565.57	2.22125	201.301	3.23115	90.7064	13.6066	5.37819	3.2994
SACHSEN	Sächsische Schweiz-Osterzgebirge, Landkreis	7.1763	575.977	2.19057	192.334	3.50627	90.0242	35.7313	6.10784	6.20901
	srednia	8.67475	632.312	1.66326	386.806	2.52211	77.7538	33.6951	8.50943	1.24856
	min	1.3	495.466	1.29167	83.5651	0.935213	45.8	6.4873	2.27	-7.33
	max	19	780.926	2.38853	3533.43	6.74764	93.6	60.1555	25.94	28.12
